# Supplementary material for: Salt-Related Knowledge, Attitudes, and Behaviors and Their Relationship with 24-Hour Urinary Sodium Excretion in Chinese Adults
Source: Nutrients. 2022 Oct 20;14(20):4404. doi: 10.3390/nu14204404 (PMC9611823; doi:10.3390/nu14204404)
Supplement: Supplementary file 1 [file nutrients-14-04404-s001.zip]

Archive with 1 entries (1 files):
- nutrients-1941214-supplementary.pdf
